# Supplementary material for: Juvenile cleaner fish can socially learn the consequences of cheating
Source: Nat Commun. 2020 Mar 3;11:1159. doi: 10.1038/s41467-020-14712-3 (PMC7054547; doi:10.1038/s41467-020-14712-3)
Supplement: Supplementary file 4 — Source Data [file 41467_2020_14712_MOESM4_ESM.xlsx]

## Sheet: Figure 2
Figure 2		Fish	Treatment	Eating_against_preference
		201	observer	0.0421053
		203	observer	-0.352941
		204	observer	0.15082
		206	observer	0.104762
		210	observer	0.676923
		403	observer	0.168992
		404	observer	0.438095
		406	observer	0.650314
		408	observer	0.212613
		410	observer	-8.4e-10
		202	control	-0.404878
		205	control	-0.101695
		207	control	-0.0181818
		208	control	-0.0862745
		209	control	-0.216352
		401	control	-0.2
		402	control	-0.387387
		405	control	0.183333
		407	control	-0.161905
		409	control	0.0893617

## Sheet: Figure 3
Figure 3		Fish	Social_treatment	Response_type	Treatment_combination	Choice_responsive	Choice_tolerant
		201	control	flee	con_flee	3	7
		201	control	punish	con_pun	6	4
		201	observer	flee	obs_flee	3	7
		201	observer	punish	obs_pun	5	5
		202	control	flee	con_flee	2	8
		202	control	punish	con_pun	9	1
		202	observer	flee	obs_flee	1	9
		202	observer	punish	obs_pun	2	8
		203	control	flee	con_flee	6	4
		203	control	punish	con_pun	2	8
		203	observer	flee	obs_flee	6	4
		203	observer	punish	obs_pun	3	7
		204	control	flee	con_flee	7	3
		204	control	punish	con_pun	10	0
		204	observer	flee	obs_flee	3	7
		204	observer	punish	obs_pun	5	4
		205	control	flee	con_flee	7	3
		205	control	punish	con_pun	10	0
		205	observer	flee	obs_flee	6	4
		205	observer	punish	obs_pun	1	9
		207	control	flee	con_flee	3	7
		207	control	punish	con_pun	7	3
		207	observer	flee	obs_flee	3	7
		207	observer	punish	obs_pun	4	6
		208	control	flee	con_flee	4	6
		208	control	punish	con_pun	3	7
		208	observer	flee	obs_flee	4	6
		208	observer	punish	obs_pun	3	7
		209	control	flee	con_flee	4	6
		209	control	punish	con_pun	4	6
		209	observer	flee	obs_flee	7	3
		209	observer	punish	obs_pun	4	6
		210	control	flee	con_flee	5	5
		210	control	punish	con_pun	4	6
		210	observer	flee	obs_flee	2	8
		210	observer	punish	obs_pun	5	5
		401	control	flee	con_flee	5	5
		401	control	punish	con_pun	5	5
		401	observer	flee	obs_flee	5	5
		401	observer	punish	obs_pun	1	9
		402	control	flee	con_flee	6	4
		402	control	punish	con_pun	3	7
		402	observer	flee	obs_flee	3	7
		402	observer	punish	obs_pun	6	4
		403	control	flee	con_flee	6	4
		403	control	punish	con_pun	6	4
		403	observer	flee	obs_flee	3	7
		403	observer	punish	obs_pun	5	5
		404	control	flee	con_flee	5	5
		404	control	punish	con_pun	1	9
		404	observer	flee	obs_flee	3	7
		404	observer	punish	obs_pun	5	5
		405	control	flee	con_flee	5	5
		405	control	punish	con_pun	8	2
		405	observer	flee	obs_flee	5	5
		405	observer	punish	obs_pun	0	10
		406	control	flee	con_flee	5	5
		406	control	punish	con_pun	4	6
		406	observer	flee	obs_flee	3	7
		406	observer	punish	obs_pun	5	5
		407	control	flee	con_flee	8	2
		407	control	punish	con_pun	8	2
		407	observer	flee	obs_flee	8	2
		407	observer	punish	obs_pun	2	8
		408	control	flee	con_flee	2	8
		408	control	punish	con_pun	4	6
		408	observer	flee	obs_flee	2	8
		408	observer	punish	obs_pun	4	6
		409	control	flee	con_flee	6	4
		409	control	punish	con_pun	4	6
		409	observer	flee	obs_flee	5	5
		409	observer	punish	obs_pun	4	6
		410	control	flee	con_flee	4	6
		410	control	punish	con_pun	7	3
		410	observer	flee	obs_flee	5	5
		410	observer	punish	obs_pun	3	7

## Sheet: Figure 4b
Figure 4b		Fish	Treatment	Demonstrator_preference	Observer_preference_demonstrated_color
		201	non_preferring_dem	0.642857	0.3
		202	preferring_dem	0.928571	0.4
		203	non_preferring_dem	0.714286	0.5
		204	preferring_dem	1	0.1			`
		205	preferring_dem	0.785714	0.6
		207	preferring_dem	0.857143	0.9
		208	non_preferring_dem	0.642857	0.6
		209	preferring_dem	0.857143	0.5
		210	non_preferring_dem	0.571429	0.8
		401	preferring_dem	0.9	0.4
		402	non_preferring_dem	0.7	0.6
		403	non_preferring_dem	0.55	0.4
		404	preferring_dem	1	0.8
		405	non_preferring_dem	0.55	0.8
		406	preferring_dem	1	0.6
		407	preferring_dem	0.9	0.4
		408	non_preferring_dem	0.5	0.7
		409	preferring_dem	1	0.2
		410	non_preferring_dem	0.55	0.2

## Sheet: Figure S1
Figure S1		Fish	Treatment	Average_flakes_consumed_by_demonstrator	Eating_against_preference
		201	treatment	0.642857	0.0421053
		203	treatment	1.64286	-0.352941
		204	treatment	0.428571	0.15082
		206	treatment	0.714286	0.104762
		210	treatment	1	0.676923
		403	treatment	1.78571	0.168992
		404	treatment	0.5	0.438095
		406	treatment	1.71429	0.650314
		408	treatment	0.785714	0.212613
		410	treatment	1.21429	-8.4e-10

## Sheet: Figure S2
Figure S2		Fish	Response_type	Choice_responsive	Choice_tolerant
		201	flee	3	7
		201	punish	2	6
		202	flee	1	9
		202	punish	1	7
		203	flee	2	8
		203	punish	2	6
		204	flee	0	10
		204	punish	0	8
		205	flee	0	10
		205	punish	1	7
		207	flee	4	4
		207	punish	1	9
		208	flee	2	6
		208	punish	0	10
		209	flee	5	3
		209	punish	2	8
		210	flee	2	6
		210	punish	3	7
		401	flee	7	3
		401	punish	0	10
		402	flee	3	7
		402	punish	3	7
		403	flee	5	5
		403	punish	3	7
		404	flee	3	7
		404	punish	0	10
		405	flee	5	5
		405	punish	1	9
		406	flee	4	6
		406	punish	1	9
		407	flee	5	5
		407	punish	1	9
		408	flee	3	7
		408	punish	3	5
		409	flee	7	3
		409	punish	3	7
		410	flee	5	5
		410	punish	0	10

## Sheet: Table S1_data1
Table S1		data 1	Fish	Treatment	Cohort	Initial_preference_prawn	Average_flakes_consumed_by_demonstrator	Average_flakes_consumed_by_juvenile	Expected_test_score	Eat_against_preference		Parameters used in model A:
			201	observer	1	0.857143	0.642857	0.2	0.157895	0.0421053		Treatment
			203	observer	1	0.714286	1.64286	0	0.352941	-0.352941		Cohort
			204	observer	1	0.952381	0.428571	0.2	0.0491803	0.15082		Eat_against_preference
			206	observer	1	0.666667	0.714286	0.533333	0.428571	0.104762
			210	observer	1	0.428571	1	1.6	0.923077	0.676923
			403	observer	2	0.52381	1.78571	0.866667	0.697674	0.168992
			404	observer	2	0.666667	0.5	0.866667	0.428571	0.438095		Parameters used in model B (observer treatment only):
			406	observer	2	0.761905	1.71429	0.933333	0.283019	0.650314		Cohort
			408	observer	2	0.380952	0.785714	1.26667	1.05405	0.212613		Average_flakes_consumed_by_demonstrator
			410	observer	2	0.571429	1.21429	0.6	0.6	-8.4e-10		Eat_against_preference
			202	control	1	0.47619	NA	0.4	0.804878	-0.404878
			205	control	1	0.904762	NA	0	0.101695	-0.101695
			207	control	1	0.809524	NA	0.2	0.218182	-0.0181818
			208	control	1	0.714286	NA	0.266667	0.352941	-0.0862745
			209	control	1	0.761905	NA	0.0666667	0.283019	-0.216352
			401	control	2	0.571429	NA	0.4	0.6	-0.2
			402	control	2	0.380952	NA	0.666667	1.05405	-0.387387
			405	control	2	0.5	NA	0.933333	0.75	0.183333
			407	control	2	0.666667	NA	0.266667	0.428571	-0.161905
			409	control	2	0.619048	NA	0.6	0.510638	0.0893617

## Sheet: Table S1_data2
Table S1		data2	Fish	Cohort	Cleaner_size	Day	Test	Treatment_combination	Social_treatment	Response_type	Choice		Parameters used in model C:
			201	1	5.5	3	1	con_flee	control	flee	1		Social_treatment
			201	1	5.5	3	2	con_flee	control	flee	0		Response_type
			201	1	5.5	3	3	con_flee	control	flee	1		Social_treatment × Response_type
			201	1	5.5	3	4	con_flee	control	flee	1		Choice
			201	1	5.5	3	5	con_flee	control	flee	1
			201	1	5.5	3	6	con_flee	control	flee	1
			201	1	5.5	3	7	con_flee	control	flee	0
			201	1	5.5	3	8	con_flee	control	flee	0
			201	1	5.5	3	9	con_flee	control	flee	1
			201	1	5.5	3	10	con_flee	control	flee	1
			201	1	5.5	6	1	con_pun	control	punish	1
			201	1	5.5	6	2	con_pun	control	punish	1
			201	1	5.5	6	3	con_pun	control	punish	0
			201	1	5.5	6	4	con_pun	control	punish	0
			201	1	5.5	6	5	con_pun	control	punish	0
			201	1	5.5	6	6	con_pun	control	punish	0
			201	1	5.5	6	7	con_pun	control	punish	1
			201	1	5.5	6	8	con_pun	control	punish	0
			201	1	5.5	6	9	con_pun	control	punish	0
			201	1	5.5	6	10	con_pun	control	punish	1
			201	1	5.5	4	1	obs_flee	observer	flee	1
			201	1	5.5	4	2	obs_flee	observer	flee	1
			201	1	5.5	4	3	obs_flee	observer	flee	0
			201	1	5.5	4	4	obs_flee	observer	flee	1
			201	1	5.5	4	5	obs_flee	observer	flee	1
			201	1	5.5	4	6	obs_flee	observer	flee	0
			201	1	5.5	4	7	obs_flee	observer	flee	1
			201	1	5.5	4	8	obs_flee	observer	flee	1
			201	1	5.5	4	9	obs_flee	observer	flee	1
			201	1	5.5	4	10	obs_flee	observer	flee	0
			201	1	5.5	5	1	obs_pun	observer	punish	0
			201	1	5.5	5	2	obs_pun	observer	punish	1
			201	1	5.5	5	3	obs_pun	observer	punish	0
			201	1	5.5	5	4	obs_pun	observer	punish	1
			201	1	5.5	5	5	obs_pun	observer	punish	0
			201	1	5.5	5	6	obs_pun	observer	punish	1
			201	1	5.5	5	7	obs_pun	observer	punish	0
			201	1	5.5	5	8	obs_pun	observer	punish	1
			201	1	5.5	5	9	obs_pun	observer	punish	1
			201	1	5.5	5	10	obs_pun	observer	punish	0
			202	1	5.1	4	1	con_flee	control	flee	1
			202	1	5.1	4	2	con_flee	control	flee	0
			202	1	5.1	4	3	con_flee	control	flee	1
			202	1	5.1	4	4	con_flee	control	flee	1
			202	1	5.1	4	5	con_flee	control	flee	1
			202	1	5.1	4	6	con_flee	control	flee	1
			202	1	5.1	4	7	con_flee	control	flee	1
			202	1	5.1	4	8	con_flee	control	flee	1
			202	1	5.1	4	9	con_flee	control	flee	0
			202	1	5.1	4	10	con_flee	control	flee	1
			202	1	5.1	5	1	con_pun	control	punish	0
			202	1	5.1	5	2	con_pun	control	punish	0
			202	1	5.1	5	3	con_pun	control	punish	0
			202	1	5.1	5	4	con_pun	control	punish	0
			202	1	5.1	5	5	con_pun	control	punish	0
			202	1	5.1	5	6	con_pun	control	punish	0
			202	1	5.1	5	7	con_pun	control	punish	0
			202	1	5.1	5	8	con_pun	control	punish	1
			202	1	5.1	5	9	con_pun	control	punish	0
			202	1	5.1	5	10	con_pun	control	punish	0
			202	1	5.1	3	1	obs_flee	observer	flee	1
			202	1	5.1	3	2	obs_flee	observer	flee	1
			202	1	5.1	3	3	obs_flee	observer	flee	1
			202	1	5.1	3	4	obs_flee	observer	flee	1
			202	1	5.1	3	5	obs_flee	observer	flee	1
			202	1	5.1	3	6	obs_flee	observer	flee	1
			202	1	5.1	3	7	obs_flee	observer	flee	0
			202	1	5.1	3	8	obs_flee	observer	flee	1
			202	1	5.1	3	9	obs_flee	observer	flee	1
			202	1	5.1	3	10	obs_flee	observer	flee	1
			202	1	5.1	6	1	obs_pun	observer	punish	1
			202	1	5.1	6	2	obs_pun	observer	punish	1
			202	1	5.1	6	3	obs_pun	observer	punish	1
			202	1	5.1	6	4	obs_pun	observer	punish	1
			202	1	5.1	6	5	obs_pun	observer	punish	1
			202	1	5.1	6	6	obs_pun	observer	punish	1
			202	1	5.1	6	7	obs_pun	observer	punish	1
			202	1	5.1	6	8	obs_pun	observer	punish	1
			202	1	5.1	6	9	obs_pun	observer	punish	0
			202	1	5.1	6	10	obs_pun	observer	punish	1
			203	1	5	5	1	con_flee	control	flee	1
			203	1	5	5	2	con_flee	control	flee	0
			203	1	5	5	3	con_flee	control	flee	0
			203	1	5	5	4	con_flee	control	flee	1
			203	1	5	5	5	con_flee	control	flee	0
			203	1	5	5	6	con_flee	control	flee	1
			203	1	5	5	7	con_flee	control	flee	0
			203	1	5	5	8	con_flee	control	flee	0
			203	1	5	5	9	con_flee	control	flee	1
			203	1	5	5	10	con_flee	control	flee	0
			203	1	5	4	1	con_pun	control	punish	1
			203	1	5	4	2	con_pun	control	punish	1
			203	1	5	4	3	con_pun	control	punish	0
			203	1	5	4	4	con_pun	control	punish	1
			203	1	5	4	5	con_pun	control	punish	1
			203	1	5	4	6	con_pun	control	punish	1
			203	1	5	4	7	con_pun	control	punish	1
			203	1	5	4	8	con_pun	control	punish	1
			203	1	5	4	9	con_pun	control	punish	0
			203	1	5	4	10	con_pun	control	punish	1
			203	1	5	6	1	obs_flee	observer	flee	1
			203	1	5	6	2	obs_flee	observer	flee	1
			203	1	5	6	3	obs_flee	observer	flee	0
			203	1	5	6	4	obs_flee	observer	flee	1
			203	1	5	6	5	obs_flee	observer	flee	0
			203	1	5	6	6	obs_flee	observer	flee	0
			203	1	5	6	7	obs_flee	observer	flee	0
			203	1	5	6	8	obs_flee	observer	flee	1
			203	1	5	6	9	obs_flee	observer	flee	0
			203	1	5	6	10	obs_flee	observer	flee	0
			203	1	5	3	1	obs_pun	observer	punish	1
			203	1	5	3	2	obs_pun	observer	punish	0
			203	1	5	3	3	obs_pun	observer	punish	0
			203	1	5	3	4	obs_pun	observer	punish	1
			203	1	5	3	5	obs_pun	observer	punish	1
			203	1	5	3	6	obs_pun	observer	punish	1
			203	1	5	3	7	obs_pun	observer	punish	1
			203	1	5	3	8	obs_pun	observer	punish	0
			203	1	5	3	9	obs_pun	observer	punish	1
			203	1	5	3	10	obs_pun	observer	punish	1
			204	1	4.6	6	1	con_flee	control	flee	0
			204	1	4.6	6	2	con_flee	control	flee	0
			204	1	4.6	6	3	con_flee	control	flee	0
			204	1	4.6	6	4	con_flee	control	flee	0
			204	1	4.6	6	5	con_flee	control	flee	0
			204	1	4.6	6	6	con_flee	control	flee	1
			204	1	4.6	6	7	con_flee	control	flee	0
			204	1	4.6	6	8	con_flee	control	flee	0
			204	1	4.6	6	9	con_flee	control	flee	1
			204	1	4.6	6	10	con_flee	control	flee	1
			204	1	4.6	3	1	con_pun	control	punish	0
			204	1	4.6	3	2	con_pun	control	punish	0
			204	1	4.6	3	3	con_pun	control	punish	0
			204	1	4.6	3	4	con_pun	control	punish	0
			204	1	4.6	3	5	con_pun	control	punish	0
			204	1	4.6	3	6	con_pun	control	punish	0
			204	1	4.6	3	7	con_pun	control	punish	0
			204	1	4.6	3	8	con_pun	control	punish	0
			204	1	4.6	3	9	con_pun	control	punish	0
			204	1	4.6	3	10	con_pun	control	punish	0
			204	1	4.6	5	1	obs_flee	observer	flee	1
			204	1	4.6	5	2	obs_flee	observer	flee	1
			204	1	4.6	5	3	obs_flee	observer	flee	1
			204	1	4.6	5	4	obs_flee	observer	flee	1
			204	1	4.6	5	5	obs_flee	observer	flee	0
			204	1	4.6	5	6	obs_flee	observer	flee	0
			204	1	4.6	5	7	obs_flee	observer	flee	1
			204	1	4.6	5	8	obs_flee	observer	flee	0
			204	1	4.6	5	9	obs_flee	observer	flee	1
			204	1	4.6	5	10	obs_flee	observer	flee	1
			204	1	4.6	4	1	obs_pun	observer	punish	1
			204	1	4.6	4	2	obs_pun	observer	punish	0
			204	1	4.6	4	3	obs_pun	observer	punish	0
			204	1	4.6	4	4	obs_pun	observer	punish	1
			204	1	4.6	4	5	obs_pun	observer	punish	0
			204	1	4.6	4	6	obs_pun	observer	punish	0
			204	1	4.6	4	7	obs_pun	observer	punish	1
			204	1	4.6	4	8	obs_pun	observer	punish	0
			204	1	4.6	4	9	obs_pun	observer	punish	1
			204	1	4.6	4	10	obs_pun	observer	punish	NA
			205	1	3.7	6	1	con_flee	control	flee	0
			205	1	3.7	6	2	con_flee	control	flee	0
			205	1	3.7	6	3	con_flee	control	flee	0
			205	1	3.7	6	4	con_flee	control	flee	0
			205	1	3.7	6	5	con_flee	control	flee	1
			205	1	3.7	6	6	con_flee	control	flee	0
			205	1	3.7	6	7	con_flee	control	flee	0
			205	1	3.7	6	8	con_flee	control	flee	1
			205	1	3.7	6	9	con_flee	control	flee	1
			205	1	3.7	6	10	con_flee	control	flee	0
			205	1	3.7	5	1	con_pun	control	punish	0
			205	1	3.7	5	2	con_pun	control	punish	0
			205	1	3.7	5	3	con_pun	control	punish	0
			205	1	3.7	5	4	con_pun	control	punish	0
			205	1	3.7	5	5	con_pun	control	punish	0
			205	1	3.7	5	6	con_pun	control	punish	0
			205	1	3.7	5	7	con_pun	control	punish	0
			205	1	3.7	5	8	con_pun	control	punish	0
			205	1	3.7	5	9	con_pun	control	punish	0
			205	1	3.7	5	10	con_pun	control	punish	0
			205	1	3.7	4	1	obs_flee	observer	flee	0
			205	1	3.7	4	2	obs_flee	observer	flee	0
			205	1	3.7	4	3	obs_flee	observer	flee	0
			205	1	3.7	4	4	obs_flee	observer	flee	0
			205	1	3.7	4	5	obs_flee	observer	flee	1
			205	1	3.7	4	6	obs_flee	observer	flee	1
			205	1	3.7	4	7	obs_flee	observer	flee	0
			205	1	3.7	4	8	obs_flee	observer	flee	0
			205	1	3.7	4	9	obs_flee	observer	flee	1
			205	1	3.7	4	10	obs_flee	observer	flee	1
			205	1	3.7	3	1	obs_pun	observer	punish	1
			205	1	3.7	3	2	obs_pun	observer	punish	1
			205	1	3.7	3	3	obs_pun	observer	punish	1
			205	1	3.7	3	4	obs_pun	observer	punish	0
			205	1	3.7	3	5	obs_pun	observer	punish	1
			205	1	3.7	3	6	obs_pun	observer	punish	1
			205	1	3.7	3	7	obs_pun	observer	punish	1
			205	1	3.7	3	8	obs_pun	observer	punish	1
			205	1	3.7	3	9	obs_pun	observer	punish	1
			205	1	3.7	3	10	obs_pun	observer	punish	1
			207	1	4.3	6	1	con_flee	control	flee	1
			207	1	4.3	6	2	con_flee	control	flee	1
			207	1	4.3	6	3	con_flee	control	flee	1
			207	1	4.3	6	4	con_flee	control	flee	0
			207	1	4.3	6	5	con_flee	control	flee	0
			207	1	4.3	6	6	con_flee	control	flee	1
			207	1	4.3	6	7	con_flee	control	flee	1
			207	1	4.3	6	8	con_flee	control	flee	1
			207	1	4.3	6	9	con_flee	control	flee	1
			207	1	4.3	6	10	con_flee	control	flee	0
			207	1	4.3	4	1	con_pun	control	punish	0
			207	1	4.3	4	2	con_pun	control	punish	0
			207	1	4.3	4	3	con_pun	control	punish	1
			207	1	4.3	4	4	con_pun	control	punish	0
			207	1	4.3	4	5	con_pun	control	punish	0
			207	1	4.3	4	6	con_pun	control	punish	0
			207	1	4.3	4	7	con_pun	control	punish	1
			207	1	4.3	4	8	con_pun	control	punish	0
			207	1	4.3	4	9	con_pun	control	punish	1
			207	1	4.3	4	10	con_pun	control	punish	0
			207	1	4.3	3	1	obs_flee	observer	flee	0
			207	1	4.3	3	2	obs_flee	observer	flee	0
			207	1	4.3	3	3	obs_flee	observer	flee	1
			207	1	4.3	3	4	obs_flee	observer	flee	1
			207	1	4.3	3	5	obs_flee	observer	flee	1
			207	1	4.3	3	6	obs_flee	observer	flee	1
			207	1	4.3	3	7	obs_flee	observer	flee	1
			207	1	4.3	3	8	obs_flee	observer	flee	1
			207	1	4.3	3	9	obs_flee	observer	flee	1
			207	1	4.3	3	10	obs_flee	observer	flee	0
			207	1	4.3	5	1	obs_pun	observer	punish	0
			207	1	4.3	5	2	obs_pun	observer	punish	1
			207	1	4.3	5	3	obs_pun	observer	punish	0
			207	1	4.3	5	4	obs_pun	observer	punish	1
			207	1	4.3	5	5	obs_pun	observer	punish	1
			207	1	4.3	5	6	obs_pun	observer	punish	0
			207	1	4.3	5	7	obs_pun	observer	punish	0
			207	1	4.3	5	8	obs_pun	observer	punish	1
			207	1	4.3	5	9	obs_pun	observer	punish	1
			207	1	4.3	5	10	obs_pun	observer	punish	1
			208	1	5	3	1	con_flee	control	flee	1
			208	1	5	3	2	con_flee	control	flee	1
			208	1	5	3	3	con_flee	control	flee	1
			208	1	5	3	4	con_flee	control	flee	0
			208	1	5	3	5	con_flee	control	flee	0
			208	1	5	3	6	con_flee	control	flee	1
			208	1	5	3	7	con_flee	control	flee	0
			208	1	5	3	8	con_flee	control	flee	1
			208	1	5	3	9	con_flee	control	flee	0
			208	1	5	3	10	con_flee	control	flee	1
			208	1	5	5	1	con_pun	control	punish	0
			208	1	5	5	2	con_pun	control	punish	1
			208	1	5	5	3	con_pun	control	punish	1
			208	1	5	5	4	con_pun	control	punish	1
			208	1	5	5	5	con_pun	control	punish	0
			208	1	5	5	6	con_pun	control	punish	0
			208	1	5	5	7	con_pun	control	punish	1
			208	1	5	5	8	con_pun	control	punish	1
			208	1	5	5	9	con_pun	control	punish	1
			208	1	5	5	10	con_pun	control	punish	1
			208	1	5	6	1	obs_flee	observer	flee	1
			208	1	5	6	2	obs_flee	observer	flee	0
			208	1	5	6	3	obs_flee	observer	flee	1
			208	1	5	6	4	obs_flee	observer	flee	1
			208	1	5	6	5	obs_flee	observer	flee	0
			208	1	5	6	6	obs_flee	observer	flee	0
			208	1	5	6	7	obs_flee	observer	flee	0
			208	1	5	6	8	obs_flee	observer	flee	1
			208	1	5	6	9	obs_flee	observer	flee	1
			208	1	5	6	10	obs_flee	observer	flee	1
			208	1	5	4	1	obs_pun	observer	punish	1
			208	1	5	4	2	obs_pun	observer	punish	1
			208	1	5	4	3	obs_pun	observer	punish	0
			208	1	5	4	4	obs_pun	observer	punish	1
			208	1	5	4	5	obs_pun	observer	punish	0
			208	1	5	4	6	obs_pun	observer	punish	1
			208	1	5	4	7	obs_pun	observer	punish	1
			208	1	5	4	8	obs_pun	observer	punish	0
			208	1	5	4	9	obs_pun	observer	punish	1
			208	1	5	4	10	obs_pun	observer	punish	1
			209	1	4.5	4	1	con_flee	control	flee	0
			209	1	4.5	4	2	con_flee	control	flee	1
			209	1	4.5	4	3	con_flee	control	flee	0
			209	1	4.5	4	4	con_flee	control	flee	1
			209	1	4.5	4	5	con_flee	control	flee	0
			209	1	4.5	4	6	con_flee	control	flee	1
			209	1	4.5	4	7	con_flee	control	flee	0
			209	1	4.5	4	8	con_flee	control	flee	1
			209	1	4.5	4	9	con_flee	control	flee	1
			209	1	4.5	4	10	con_flee	control	flee	1
			209	1	4.5	6	1	con_pun	control	punish	1
			209	1	4.5	6	2	con_pun	control	punish	1
			209	1	4.5	6	3	con_pun	control	punish	0
			209	1	4.5	6	4	con_pun	control	punish	1
			209	1	4.5	6	5	con_pun	control	punish	0
			209	1	4.5	6	6	con_pun	control	punish	1
			209	1	4.5	6	7	con_pun	control	punish	1
			209	1	4.5	6	8	con_pun	control	punish	0
			209	1	4.5	6	9	con_pun	control	punish	0
			209	1	4.5	6	10	con_pun	control	punish	1
			209	1	4.5	5	1	obs_flee	observer	flee	0
			209	1	4.5	5	2	obs_flee	observer	flee	0
			209	1	4.5	5	3	obs_flee	observer	flee	1
			209	1	4.5	5	4	obs_flee	observer	flee	0
			209	1	4.5	5	5	obs_flee	observer	flee	0
			209	1	4.5	5	6	obs_flee	observer	flee	0
			209	1	4.5	5	7	obs_flee	observer	flee	0
			209	1	4.5	5	8	obs_flee	observer	flee	1
			209	1	4.5	5	9	obs_flee	observer	flee	1
			209	1	4.5	5	10	obs_flee	observer	flee	0
			209	1	4.5	3	1	obs_pun	observer	punish	1
			209	1	4.5	3	2	obs_pun	observer	punish	0
			209	1	4.5	3	3	obs_pun	observer	punish	1
			209	1	4.5	3	4	obs_pun	observer	punish	1
			209	1	4.5	3	5	obs_pun	observer	punish	0
			209	1	4.5	3	6	obs_pun	observer	punish	0
			209	1	4.5	3	7	obs_pun	observer	punish	1
			209	1	4.5	3	8	obs_pun	observer	punish	1
			209	1	4.5	3	9	obs_pun	observer	punish	0
			209	1	4.5	3	10	obs_pun	observer	punish	1
			210	1	3.3	5	1	con_flee	control	flee	0
			210	1	3.3	5	2	con_flee	control	flee	0
			210	1	3.3	5	3	con_flee	control	flee	0
			210	1	3.3	5	4	con_flee	control	flee	0
			210	1	3.3	5	5	con_flee	control	flee	1
			210	1	3.3	5	6	con_flee	control	flee	1
			210	1	3.3	5	7	con_flee	control	flee	0
			210	1	3.3	5	8	con_flee	control	flee	1
			210	1	3.3	5	9	con_flee	control	flee	1
			210	1	3.3	5	10	con_flee	control	flee	1
			210	1	3.3	3	1	con_pun	control	punish	0
			210	1	3.3	3	2	con_pun	control	punish	1
			210	1	3.3	3	3	con_pun	control	punish	1
			210	1	3.3	3	4	con_pun	control	punish	0
			210	1	3.3	3	5	con_pun	control	punish	1
			210	1	3.3	3	6	con_pun	control	punish	1
			210	1	3.3	3	7	con_pun	control	punish	1
			210	1	3.3	3	8	con_pun	control	punish	0
			210	1	3.3	3	9	con_pun	control	punish	0
			210	1	3.3	3	10	con_pun	control	punish	1
			210	1	3.3	4	1	obs_flee	observer	flee	1
			210	1	3.3	4	2	obs_flee	observer	flee	1
			210	1	3.3	4	3	obs_flee	observer	flee	0
			210	1	3.3	4	4	obs_flee	observer	flee	1
			210	1	3.3	4	5	obs_flee	observer	flee	0
			210	1	3.3	4	6	obs_flee	observer	flee	1
			210	1	3.3	4	7	obs_flee	observer	flee	1
			210	1	3.3	4	8	obs_flee	observer	flee	1
			210	1	3.3	4	9	obs_flee	observer	flee	1
			210	1	3.3	4	10	obs_flee	observer	flee	1
			210	1	3.3	6	1	obs_pun	observer	punish	0
			210	1	3.3	6	2	obs_pun	observer	punish	0
			210	1	3.3	6	3	obs_pun	observer	punish	1
			210	1	3.3	6	4	obs_pun	observer	punish	0
			210	1	3.3	6	5	obs_pun	observer	punish	1
			210	1	3.3	6	6	obs_pun	observer	punish	1
			210	1	3.3	6	7	obs_pun	observer	punish	0
			210	1	3.3	6	8	obs_pun	observer	punish	1
			210	1	3.3	6	9	obs_pun	observer	punish	1
			210	1	3.3	6	10	obs_pun	observer	punish	0
			401	2	4	5	1	con_flee	control	flee	1
			401	2	4	5	2	con_flee	control	flee	1
			401	2	4	5	3	con_flee	control	flee	0
			401	2	4	5	4	con_flee	control	flee	1
			401	2	4	5	5	con_flee	control	flee	0
			401	2	4	5	6	con_flee	control	flee	1
			401	2	4	5	7	con_flee	control	flee	0
			401	2	4	5	8	con_flee	control	flee	0
			401	2	4	5	9	con_flee	control	flee	0
			401	2	4	5	10	con_flee	control	flee	1
			401	2	4	6	1	con_pun	control	punish	0
			401	2	4	6	2	con_pun	control	punish	0
			401	2	4	6	3	con_pun	control	punish	1
			401	2	4	6	4	con_pun	control	punish	0
			401	2	4	6	5	con_pun	control	punish	1
			401	2	4	6	6	con_pun	control	punish	1
			401	2	4	6	7	con_pun	control	punish	0
			401	2	4	6	8	con_pun	control	punish	0
			401	2	4	6	9	con_pun	control	punish	1
			401	2	4	6	10	con_pun	control	punish	1
			401	2	4	3	1	obs_flee	observer	flee	0
			401	2	4	3	2	obs_flee	observer	flee	1
			401	2	4	3	3	obs_flee	observer	flee	0
			401	2	4	3	4	obs_flee	observer	flee	0
			401	2	4	3	5	obs_flee	observer	flee	1
			401	2	4	3	6	obs_flee	observer	flee	1
			401	2	4	3	7	obs_flee	observer	flee	0
			401	2	4	3	8	obs_flee	observer	flee	1
			401	2	4	3	9	obs_flee	observer	flee	1
			401	2	4	3	10	obs_flee	observer	flee	0
			401	2	4	4	1	obs_pun	observer	punish	1
			401	2	4	4	2	obs_pun	observer	punish	1
			401	2	4	4	3	obs_pun	observer	punish	0
			401	2	4	4	4	obs_pun	observer	punish	1
			401	2	4	4	5	obs_pun	observer	punish	1
			401	2	4	4	6	obs_pun	observer	punish	1
			401	2	4	4	7	obs_pun	observer	punish	1
			401	2	4	4	8	obs_pun	observer	punish	1
			401	2	4	4	9	obs_pun	observer	punish	1
			401	2	4	4	10	obs_pun	observer	punish	1
			402	2	5	3	1	con_flee	control	flee	0
			402	2	5	3	2	con_flee	control	flee	1
			402	2	5	3	3	con_flee	control	flee	0
			402	2	5	3	4	con_flee	control	flee	0
			402	2	5	3	5	con_flee	control	flee	1
			402	2	5	3	6	con_flee	control	flee	0
			402	2	5	3	7	con_flee	control	flee	0
			402	2	5	3	8	con_flee	control	flee	1
			402	2	5	3	9	con_flee	control	flee	1
			402	2	5	3	10	con_flee	control	flee	0
			402	2	5	4	1	con_pun	control	punish	1
			402	2	5	4	2	con_pun	control	punish	1
			402	2	5	4	3	con_pun	control	punish	1
			402	2	5	4	4	con_pun	control	punish	1
			402	2	5	4	5	con_pun	control	punish	0
			402	2	5	4	6	con_pun	control	punish	0
			402	2	5	4	7	con_pun	control	punish	1
			402	2	5	4	8	con_pun	control	punish	1
			402	2	5	4	9	con_pun	control	punish	1
			402	2	5	4	10	con_pun	control	punish	0
			402	2	5	5	1	obs_flee	observer	flee	1
			402	2	5	5	2	obs_flee	observer	flee	1
			402	2	5	5	3	obs_flee	observer	flee	1
			402	2	5	5	4	obs_flee	observer	flee	1
			402	2	5	5	5	obs_flee	observer	flee	0
			402	2	5	5	6	obs_flee	observer	flee	1
			402	2	5	5	7	obs_flee	observer	flee	1
			402	2	5	5	8	obs_flee	observer	flee	0
			402	2	5	5	9	obs_flee	observer	flee	1
			402	2	5	5	10	obs_flee	observer	flee	0
			402	2	5	6	1	obs_pun	observer	punish	0
			402	2	5	6	2	obs_pun	observer	punish	1
			402	2	5	6	3	obs_pun	observer	punish	0
			402	2	5	6	4	obs_pun	observer	punish	0
			402	2	5	6	5	obs_pun	observer	punish	1
			402	2	5	6	6	obs_pun	observer	punish	1
			402	2	5	6	7	obs_pun	observer	punish	0
			402	2	5	6	8	obs_pun	observer	punish	0
			402	2	5	6	9	obs_pun	observer	punish	0
			402	2	5	6	10	obs_pun	observer	punish	1
			403	2	4.9	4	1	con_flee	control	flee	1
			403	2	4.9	4	2	con_flee	control	flee	0
			403	2	4.9	4	3	con_flee	control	flee	0
			403	2	4.9	4	4	con_flee	control	flee	0
			403	2	4.9	4	5	con_flee	control	flee	0
			403	2	4.9	4	6	con_flee	control	flee	1
			403	2	4.9	4	7	con_flee	control	flee	1
			403	2	4.9	4	8	con_flee	control	flee	1
			403	2	4.9	4	9	con_flee	control	flee	0
			403	2	4.9	4	10	con_flee	control	flee	0
			403	2	4.9	6	1	con_pun	control	punish	0
			403	2	4.9	6	2	con_pun	control	punish	0
			403	2	4.9	6	3	con_pun	control	punish	1
			403	2	4.9	6	4	con_pun	control	punish	1
			403	2	4.9	6	5	con_pun	control	punish	1
			403	2	4.9	6	6	con_pun	control	punish	0
			403	2	4.9	6	7	con_pun	control	punish	0
			403	2	4.9	6	8	con_pun	control	punish	0
			403	2	4.9	6	9	con_pun	control	punish	0
			403	2	4.9	6	10	con_pun	control	punish	1
			403	2	4.9	3	1	obs_flee	observer	flee	1
			403	2	4.9	3	2	obs_flee	observer	flee	1
			403	2	4.9	3	3	obs_flee	observer	flee	1
			403	2	4.9	3	4	obs_flee	observer	flee	1
			403	2	4.9	3	5	obs_flee	observer	flee	0
			403	2	4.9	3	6	obs_flee	observer	flee	1
			403	2	4.9	3	7	obs_flee	observer	flee	0
			403	2	4.9	3	8	obs_flee	observer	flee	1
			403	2	4.9	3	9	obs_flee	observer	flee	0
			403	2	4.9	3	10	obs_flee	observer	flee	1
			403	2	4.9	5	1	obs_pun	observer	punish	0
			403	2	4.9	5	2	obs_pun	observer	punish	1
			403	2	4.9	5	3	obs_pun	observer	punish	1
			403	2	4.9	5	4	obs_pun	observer	punish	1
			403	2	4.9	5	5	obs_pun	observer	punish	0
			403	2	4.9	5	6	obs_pun	observer	punish	0
			403	2	4.9	5	7	obs_pun	observer	punish	0
			403	2	4.9	5	8	obs_pun	observer	punish	1
			403	2	4.9	5	9	obs_pun	observer	punish	1
			403	2	4.9	5	10	obs_pun	observer	punish	0
			404	2	4.2	3	1	con_flee	control	flee	1
			404	2	4.2	3	2	con_flee	control	flee	1
			404	2	4.2	3	3	con_flee	control	flee	1
			404	2	4.2	3	4	con_flee	control	flee	0
			404	2	4.2	3	5	con_flee	control	flee	0
			404	2	4.2	3	6	con_flee	control	flee	0
			404	2	4.2	3	7	con_flee	control	flee	0
			404	2	4.2	3	8	con_flee	control	flee	0
			404	2	4.2	3	9	con_flee	control	flee	1
			404	2	4.2	3	10	con_flee	control	flee	1
			404	2	4.2	5	1	con_pun	control	punish	1
			404	2	4.2	5	2	con_pun	control	punish	0
			404	2	4.2	5	3	con_pun	control	punish	1
			404	2	4.2	5	4	con_pun	control	punish	1
			404	2	4.2	5	5	con_pun	control	punish	1
			404	2	4.2	5	6	con_pun	control	punish	1
			404	2	4.2	5	7	con_pun	control	punish	1
			404	2	4.2	5	8	con_pun	control	punish	1
			404	2	4.2	5	9	con_pun	control	punish	1
			404	2	4.2	5	10	con_pun	control	punish	1
			404	2	4.2	4	1	obs_flee	observer	flee	1
			404	2	4.2	4	2	obs_flee	observer	flee	0
			404	2	4.2	4	3	obs_flee	observer	flee	1
			404	2	4.2	4	4	obs_flee	observer	flee	1
			404	2	4.2	4	5	obs_flee	observer	flee	1
			404	2	4.2	4	6	obs_flee	observer	flee	0
			404	2	4.2	4	7	obs_flee	observer	flee	1
			404	2	4.2	4	8	obs_flee	observer	flee	0
			404	2	4.2	4	9	obs_flee	observer	flee	1
			404	2	4.2	4	10	obs_flee	observer	flee	1
			404	2	4.2	6	1	obs_pun	observer	punish	0
			404	2	4.2	6	2	obs_pun	observer	punish	1
			404	2	4.2	6	3	obs_pun	observer	punish	0
			404	2	4.2	6	4	obs_pun	observer	punish	1
			404	2	4.2	6	5	obs_pun	observer	punish	1
			404	2	4.2	6	6	obs_pun	observer	punish	0
			404	2	4.2	6	7	obs_pun	observer	punish	0
			404	2	4.2	6	8	obs_pun	observer	punish	1
			404	2	4.2	6	9	obs_pun	observer	punish	0
			404	2	4.2	6	10	obs_pun	observer	punish	1
			405	2	3.5	4	1	con_flee	control	flee	1
			405	2	3.5	4	2	con_flee	control	flee	1
			405	2	3.5	4	3	con_flee	control	flee	0
			405	2	3.5	4	4	con_flee	control	flee	1
			405	2	3.5	4	5	con_flee	control	flee	0
			405	2	3.5	4	6	con_flee	control	flee	1
			405	2	3.5	4	7	con_flee	control	flee	1
			405	2	3.5	4	8	con_flee	control	flee	0
			405	2	3.5	4	9	con_flee	control	flee	0
			405	2	3.5	4	10	con_flee	control	flee	0
			405	2	3.5	5	1	con_pun	control	punish	0
			405	2	3.5	5	2	con_pun	control	punish	0
			405	2	3.5	5	3	con_pun	control	punish	0
			405	2	3.5	5	4	con_pun	control	punish	0
			405	2	3.5	5	5	con_pun	control	punish	0
			405	2	3.5	5	6	con_pun	control	punish	1
			405	2	3.5	5	7	con_pun	control	punish	0
			405	2	3.5	5	8	con_pun	control	punish	1
			405	2	3.5	5	9	con_pun	control	punish	0
			405	2	3.5	5	10	con_pun	control	punish	0
			405	2	3.5	6	1	obs_flee	observer	flee	1
			405	2	3.5	6	2	obs_flee	observer	flee	1
			405	2	3.5	6	3	obs_flee	observer	flee	1
			405	2	3.5	6	4	obs_flee	observer	flee	0
			405	2	3.5	6	5	obs_flee	observer	flee	1
			405	2	3.5	6	6	obs_flee	observer	flee	0
			405	2	3.5	6	7	obs_flee	observer	flee	0
			405	2	3.5	6	8	obs_flee	observer	flee	0
			405	2	3.5	6	9	obs_flee	observer	flee	0
			405	2	3.5	6	10	obs_flee	observer	flee	1
			405	2	3.5	3	1	obs_pun	observer	punish	1
			405	2	3.5	3	2	obs_pun	observer	punish	1
			405	2	3.5	3	3	obs_pun	observer	punish	1
			405	2	3.5	3	4	obs_pun	observer	punish	1
			405	2	3.5	3	5	obs_pun	observer	punish	1
			405	2	3.5	3	6	obs_pun	observer	punish	1
			405	2	3.5	3	7	obs_pun	observer	punish	1
			405	2	3.5	3	8	obs_pun	observer	punish	1
			405	2	3.5	3	9	obs_pun	observer	punish	1
			405	2	3.5	3	10	obs_pun	observer	punish	1
			406	2	3.75	6	1	con_flee	control	flee	0
			406	2	3.75	6	2	con_flee	control	flee	1
			406	2	3.75	6	3	con_flee	control	flee	0
			406	2	3.75	6	4	con_flee	control	flee	0
			406	2	3.75	6	5	con_flee	control	flee	1
			406	2	3.75	6	6	con_flee	control	flee	1
			406	2	3.75	6	7	con_flee	control	flee	1
			406	2	3.75	6	8	con_flee	control	flee	0
			406	2	3.75	6	9	con_flee	control	flee	0
			406	2	3.75	6	10	con_flee	control	flee	1
			406	2	3.75	3	1	con_pun	control	punish	1
			406	2	3.75	3	2	con_pun	control	punish	0
			406	2	3.75	3	3	con_pun	control	punish	1
			406	2	3.75	3	4	con_pun	control	punish	1
			406	2	3.75	3	5	con_pun	control	punish	1
			406	2	3.75	3	6	con_pun	control	punish	1
			406	2	3.75	3	7	con_pun	control	punish	1
			406	2	3.75	3	8	con_pun	control	punish	0
			406	2	3.75	3	9	con_pun	control	punish	0
			406	2	3.75	3	10	con_pun	control	punish	0
			406	2	3.75	4	1	obs_flee	observer	flee	0
			406	2	3.75	4	2	obs_flee	observer	flee	1
			406	2	3.75	4	3	obs_flee	observer	flee	1
			406	2	3.75	4	4	obs_flee	observer	flee	1
			406	2	3.75	4	5	obs_flee	observer	flee	1
			406	2	3.75	4	6	obs_flee	observer	flee	1
			406	2	3.75	4	7	obs_flee	observer	flee	1
			406	2	3.75	4	8	obs_flee	observer	flee	1
			406	2	3.75	4	9	obs_flee	observer	flee	0
			406	2	3.75	4	10	obs_flee	observer	flee	0
			406	2	3.75	5	1	obs_pun	observer	punish	0
			406	2	3.75	5	2	obs_pun	observer	punish	0
			406	2	3.75	5	3	obs_pun	observer	punish	0
			406	2	3.75	5	4	obs_pun	observer	punish	1
			406	2	3.75	5	5	obs_pun	observer	punish	0
			406	2	3.75	5	6	obs_pun	observer	punish	1
			406	2	3.75	5	7	obs_pun	observer	punish	0
			406	2	3.75	5	8	obs_pun	observer	punish	1
			406	2	3.75	5	9	obs_pun	observer	punish	1
			406	2	3.75	5	10	obs_pun	observer	punish	1
			407	2	4.3	3	1	con_flee	control	flee	0
			407	2	4.3	3	2	con_flee	control	flee	0
			407	2	4.3	3	3	con_flee	control	flee	0
			407	2	4.3	3	4	con_flee	control	flee	0
			407	2	4.3	3	5	con_flee	control	flee	0
			407	2	4.3	3	6	con_flee	control	flee	1
			407	2	4.3	3	7	con_flee	control	flee	0
			407	2	4.3	3	8	con_flee	control	flee	0
			407	2	4.3	3	9	con_flee	control	flee	0
			407	2	4.3	3	10	con_flee	control	flee	1
			407	2	4.3	6	1	con_pun	control	punish	1
			407	2	4.3	6	2	con_pun	control	punish	0
			407	2	4.3	6	3	con_pun	control	punish	1
			407	2	4.3	6	4	con_pun	control	punish	0
			407	2	4.3	6	5	con_pun	control	punish	0
			407	2	4.3	6	6	con_pun	control	punish	0
			407	2	4.3	6	7	con_pun	control	punish	0
			407	2	4.3	6	8	con_pun	control	punish	0
			407	2	4.3	6	9	con_pun	control	punish	0
			407	2	4.3	6	10	con_pun	control	punish	0
			407	2	4.3	5	1	obs_flee	observer	flee	0
			407	2	4.3	5	2	obs_flee	observer	flee	0
			407	2	4.3	5	3	obs_flee	observer	flee	0
			407	2	4.3	5	4	obs_flee	observer	flee	1
			407	2	4.3	5	5	obs_flee	observer	flee	0
			407	2	4.3	5	6	obs_flee	observer	flee	0
			407	2	4.3	5	7	obs_flee	observer	flee	0
			407	2	4.3	5	8	obs_flee	observer	flee	1
			407	2	4.3	5	9	obs_flee	observer	flee	0
			407	2	4.3	5	10	obs_flee	observer	flee	0
			407	2	4.3	4	1	obs_pun	observer	punish	0
			407	2	4.3	4	2	obs_pun	observer	punish	1
			407	2	4.3	4	3	obs_pun	observer	punish	1
			407	2	4.3	4	4	obs_pun	observer	punish	1
			407	2	4.3	4	5	obs_pun	observer	punish	1
			407	2	4.3	4	6	obs_pun	observer	punish	0
			407	2	4.3	4	7	obs_pun	observer	punish	1
			407	2	4.3	4	8	obs_pun	observer	punish	1
			407	2	4.3	4	9	obs_pun	observer	punish	1
			407	2	4.3	4	10	obs_pun	observer	punish	1
			408	2	4.2	5	1	con_flee	control	flee	1
			408	2	4.2	5	2	con_flee	control	flee	0
			408	2	4.2	5	3	con_flee	control	flee	1
			408	2	4.2	5	4	con_flee	control	flee	1
			408	2	4.2	5	5	con_flee	control	flee	1
			408	2	4.2	5	6	con_flee	control	flee	1
			408	2	4.2	5	7	con_flee	control	flee	0
			408	2	4.2	5	8	con_flee	control	flee	1
			408	2	4.2	5	9	con_flee	control	flee	1
			408	2	4.2	5	10	con_flee	control	flee	1
			408	2	4.2	4	1	con_pun	control	punish	1
			408	2	4.2	4	2	con_pun	control	punish	0
			408	2	4.2	4	3	con_pun	control	punish	1
			408	2	4.2	4	4	con_pun	control	punish	0
			408	2	4.2	4	5	con_pun	control	punish	1
			408	2	4.2	4	6	con_pun	control	punish	1
			408	2	4.2	4	7	con_pun	control	punish	0
			408	2	4.2	4	8	con_pun	control	punish	1
			408	2	4.2	4	9	con_pun	control	punish	0
			408	2	4.2	4	10	con_pun	control	punish	1
			408	2	4.2	3	1	obs_flee	observer	flee	1
			408	2	4.2	3	2	obs_flee	observer	flee	1
			408	2	4.2	3	3	obs_flee	observer	flee	1
			408	2	4.2	3	4	obs_flee	observer	flee	1
			408	2	4.2	3	5	obs_flee	observer	flee	1
			408	2	4.2	3	6	obs_flee	observer	flee	1
			408	2	4.2	3	7	obs_flee	observer	flee	1
			408	2	4.2	3	8	obs_flee	observer	flee	1
			408	2	4.2	3	9	obs_flee	observer	flee	0
			408	2	4.2	3	10	obs_flee	observer	flee	0
			408	2	4.2	6	1	obs_pun	observer	punish	1
			408	2	4.2	6	2	obs_pun	observer	punish	1
			408	2	4.2	6	3	obs_pun	observer	punish	0
			408	2	4.2	6	4	obs_pun	observer	punish	0
			408	2	4.2	6	5	obs_pun	observer	punish	1
			408	2	4.2	6	6	obs_pun	observer	punish	1
			408	2	4.2	6	7	obs_pun	observer	punish	1
			408	2	4.2	6	8	obs_pun	observer	punish	0
			408	2	4.2	6	9	obs_pun	observer	punish	0
			408	2	4.2	6	10	obs_pun	observer	punish	1
			409	2	5.3	5	1	con_flee	control	flee	0
			409	2	5.3	5	2	con_flee	control	flee	0
			409	2	5.3	5	3	con_flee	control	flee	1
			409	2	5.3	5	4	con_flee	control	flee	0
			409	2	5.3	5	5	con_flee	control	flee	1
			409	2	5.3	5	6	con_flee	control	flee	0
			409	2	5.3	5	7	con_flee	control	flee	1
			409	2	5.3	5	8	con_flee	control	flee	0
			409	2	5.3	5	9	con_flee	control	flee	1
			409	2	5.3	5	10	con_flee	control	flee	0
			409	2	5.3	3	1	con_pun	control	punish	1
			409	2	5.3	3	2	con_pun	control	punish	0
			409	2	5.3	3	3	con_pun	control	punish	1
			409	2	5.3	3	4	con_pun	control	punish	0
			409	2	5.3	3	5	con_pun	control	punish	1
			409	2	5.3	3	6	con_pun	control	punish	1
			409	2	5.3	3	7	con_pun	control	punish	0
			409	2	5.3	3	8	con_pun	control	punish	0
			409	2	5.3	3	9	con_pun	control	punish	1
			409	2	5.3	3	10	con_pun	control	punish	1
			409	2	5.3	6	1	obs_flee	observer	flee	1
			409	2	5.3	6	2	obs_flee	observer	flee	0
			409	2	5.3	6	3	obs_flee	observer	flee	0
			409	2	5.3	6	4	obs_flee	observer	flee	0
			409	2	5.3	6	5	obs_flee	observer	flee	1
			409	2	5.3	6	6	obs_flee	observer	flee	1
			409	2	5.3	6	7	obs_flee	observer	flee	0
			409	2	5.3	6	8	obs_flee	observer	flee	0
			409	2	5.3	6	9	obs_flee	observer	flee	1
			409	2	5.3	6	10	obs_flee	observer	flee	1
			409	2	5.3	4	1	obs_pun	observer	punish	0
			409	2	5.3	4	2	obs_pun	observer	punish	1
			409	2	5.3	4	3	obs_pun	observer	punish	1
			409	2	5.3	4	4	obs_pun	observer	punish	0
			409	2	5.3	4	5	obs_pun	observer	punish	1
			409	2	5.3	4	6	obs_pun	observer	punish	0
			409	2	5.3	4	7	obs_pun	observer	punish	0
			409	2	5.3	4	8	obs_pun	observer	punish	1
			409	2	5.3	4	9	obs_pun	observer	punish	1
			409	2	5.3	4	10	obs_pun	observer	punish	1
			410	2	5.1	6	1	con_flee	control	flee	1
			410	2	5.1	6	2	con_flee	control	flee	1
			410	2	5.1	6	3	con_flee	control	flee	1
			410	2	5.1	6	4	con_flee	control	flee	0
			410	2	5.1	6	5	con_flee	control	flee	0
			410	2	5.1	6	6	con_flee	control	flee	0
			410	2	5.1	6	7	con_flee	control	flee	1
			410	2	5.1	6	8	con_flee	control	flee	1
			410	2	5.1	6	9	con_flee	control	flee	0
			410	2	5.1	6	10	con_flee	control	flee	1
			410	2	5.1	4	1	con_pun	control	punish	0
			410	2	5.1	4	2	con_pun	control	punish	0
			410	2	5.1	4	3	con_pun	control	punish	1
			410	2	5.1	4	4	con_pun	control	punish	0
			410	2	5.1	4	5	con_pun	control	punish	0
			410	2	5.1	4	6	con_pun	control	punish	0
			410	2	5.1	4	7	con_pun	control	punish	1
			410	2	5.1	4	8	con_pun	control	punish	0
			410	2	5.1	4	9	con_pun	control	punish	0
			410	2	5.1	4	10	con_pun	control	punish	1
			410	2	5.1	5	1	obs_flee	observer	flee	0
			410	2	5.1	5	2	obs_flee	observer	flee	1
			410	2	5.1	5	3	obs_flee	observer	flee	0
			410	2	5.1	5	4	obs_flee	observer	flee	0
			410	2	5.1	5	5	obs_flee	observer	flee	1
			410	2	5.1	5	6	obs_flee	observer	flee	0
			410	2	5.1	5	7	obs_flee	observer	flee	1
			410	2	5.1	5	8	obs_flee	observer	flee	1
			410	2	5.1	5	9	obs_flee	observer	flee	0
			410	2	5.1	5	10	obs_flee	observer	flee	1
			410	2	5.1	3	1	obs_pun	observer	punish	0
			410	2	5.1	3	2	obs_pun	observer	punish	1
			410	2	5.1	3	3	obs_pun	observer	punish	1
			410	2	5.1	3	4	obs_pun	observer	punish	1
			410	2	5.1	3	5	obs_pun	observer	punish	0
			410	2	5.1	3	6	obs_pun	observer	punish	1
			410	2	5.1	3	7	obs_pun	observer	punish	1
			410	2	5.1	3	8	obs_pun	observer	punish	1
			410	2	5.1	3	9	obs_pun	observer	punish	0
			410	2	5.1	3	10	obs_pun	observer	punish	1

## Sheet: Table S1_data3
Table S1		data3	Observer	Treatment	Demonstrator_preference	Choice_demonstrated_color	Choice_non_demonstrated_color		Parameters used in model D:
			201	non_preferring_dem	0.642857	3	7		Social_treatment
			202	preferring_dem	0.928571	4	6		Response_type
			203	non_preferring_dem	0.714286	5	5		Social_treatment × Response_type
			204	preferring_dem	1	1	9		Choice
			205	preferring_dem	0.785714	6	4
			207	preferring_dem	0.857143	9	1
			208	non_preferring_dem	0.642857	6	4
			209	preferring_dem	0.857143	5	5
			210	non_preferring_dem	0.571429	8	2
			401	preferring_dem	0.9	4	6
			402	non_preferring_dem	0.7	6	4
			403	non_preferring_dem	0.55	4	6
			404	preferring_dem	1	8	2
			405	non_preferring_dem	0.55	8	2
			406	preferring_dem	1	6	4
			407	preferring_dem	0.9	4	6
			408	non_preferring_dem	0.5	7	3
			409	preferring_dem	1	2	8
			410	non_preferring_dem	0.55	2	8
